# Supplementary material for: Biochar Decreases Cr Toxicity and Accumulation in Sunflower Grown in Cr(VI)-Polluted Soil
Source: Toxics. 2023 Sep 16;11(9):787. doi: 10.3390/toxics11090787 (PMC10536207; doi:10.3390/toxics11090787)
Supplement: Supplementary file 1 [file toxics-11-00787-s001.zip]

Archive with 1 entries (1 files):
- toxics-2582673-supplementary.pdf
